# Supplementary material for: Fluid Intelligence and Competence Development in Secondary Schooling: No Evidence for a Moderating Role of Conscientiousness
Source: J Intell. 2022 Apr 28;10(2):27. doi: 10.3390/jintelligence10020027 (PMC9149944; doi:10.3390/jintelligence10020027)
Supplement: Supplementary file 1 [file jintelligence-10-00027-s001.zip]

Archive with 1 entries (1 files):
- jintelligence-1596103-supplementary.pdf
